# Supplementary material for: Temperature-Dependent Thermal Properties of Nearly Amorphous Polyamide 6
Source: Polymers (Basel). 2026 Apr 17;18(8):981. doi: 10.3390/polym18080981 (PMC13120163; doi:10.3390/polym18080981)
Supplement: Supplementary file 1 [file polymers-18-00981-s001.zip]

Archive with 1 entries (1 files):
- polymers-4181538-supplementary.pdf
